# Supplementary material for: Update on Epidemiology, Diagnosis, and Biomarkers in Gastroenteropancreatic Neuroendocrine Neoplasms
Source: Cancers (Basel). 2022 Feb 22;14(5):1119. doi: 10.3390/cancers14051119 (PMC8909424; doi:10.3390/cancers14051119)
Supplement: Supplementary file 1 [file cancers-14-01119-s001.zip]

Archive with 1 entries (1 files):
- cancers-1539672-supplementary.xlsx
